# Supplementary material for: A new method for roadheader pick arrangement based on meshing pick spatial position and rock cutting verification
Source: PLoS One. 2021 Nov 17;16(11):e0260183. doi: 10.1371/journal.pone.0260183 (PMC8598057; doi:10.1371/journal.pone.0260183)
Supplement: S1 Data — (XLSX) [file pone.0260183.s001.xlsx]

## Sheet: adjacent helix spacing
Pick number	Pick tip spacing on helix line 1	Pick tip spacing on helix line 2	Pick tip spacing on helix line 3		Angle	helix spacing
1-2	312.499	312.707	312.714		0	215.218
2-3	312.499	312.286	312.278		10	215.218
3-4	312.278	312.286	312.286		20	215.219
4-5	312.286	314.887	308.469		30	215.218
5-6	302.889	294.711	294.69		40	215.219
6-7	294.569	307.994	313.349		50	215.218
7-8	310.425	293.499	275.754		60	215.218
8-9	278.477	281.91	293.908		70	215.219
9-10	293.774	293.664	284.318		80	214.79
10-11	284.622	272.289	266.42		90	215.651
11-12	252.563	247.596	241.315		100	216.441
12-13	234.298	230.769	226.179		110	217.161
13-14	213.28	210.922	208.052		120	217.806
14-15	208.235	199.8	195.625		130	218.378
15-16	229.658	205.624	194.195		140	218.877
16-17	196.97	195.822	183.77		150	219.298
					160	219.646
					170	219.919
					180	220.117
					190	217.279
					200	215.553
					210	213.841
					220	212.142
					230	210.457
					240	208.786
					250	207.128
					260	205.484
					270	203.852
					280	202.807
					290	202.835
					300	203.99
					310	204.444
					320	206.147
					330	206.798
					340	208.821
					350	209.506
					360	211.687
					370	212.316
					380	214.562
					390	216.295
					400	214.946
					410	213.975
					420	211.567
					430	209.36
					440	205.959
					450	202.594
					460	198.311
					470	193.915
					480	188.892
					490	183.632
					500	178.038
					510	172.269
					520	166.116
					530	160.033
					540	153.497
					550	147.269
					560	140.539
					570	134.316
					580	127.561
					590	121.472
					600	114.837
					610	108.985
					620	103.289
					630	96.6467
					640	91.6914
					650	85.2193
					660	80.8309
					670	74.6508
					680	70.7846
					690	64.9821
					700	61.4697
					710	56.2239
					720	53.0609
					730	49.5024
					740	46.5808
					750	46.3936
					760	46.5046
					770	48.2143
					780	49.4966

## Sheet: Mesh point
			helix-1								helix-2								helix-3
			○3:17:51								○3:17:51								○3:17:51
		/		\						/		\						/		\
○3:17:51		○2:17:50		○3:17:51		○2:17:50		○3:17:51		○2:17:50		○3:17:51		○2:17:50		○3:17:51		○2:17:50		○3:17:51		○2:17:50
	\ /				\ /				\ /				\ /				\ /				\ /
	○3:17:51				○2:17:50				○3:17:51				○2:17:50				○3:17:51				○2:17:50
		\		/						\		/						\		/
			●1:17:49*								○2:17:50*								○3:17:51*
			○2:17:50								○3:17:51								○2:17:50
		/		\						/		\						/		\
○3:17:51		○2:17:50		○2:17:50		●1:17:49		○3:17:51		○2:17:50		○3:17:51		○2:17:50		○3:17:51		○2:17:50		○3:17:51		○2:17:50
	\ /				\ /				\ /				\ /				\ /				\ /
	○3:17:51				○3:16:48				●1:17:49				○3:17:51				○2:17:50				●1:17:49
		\		/						\		/						\		/
			●1:16:46*								○2:16:47*								○3:16:48*
			○2:17:50								○3:17:51								○3:17:51
		/		\						/		\						/		\
○2:17:50		●1:17:49		○3:17:51		○2:17:50		○3:17:51		○2:17:50		○3:17:51		○2:17:50		○3:17:51		○2:17:50		●1:17:49		○3:17:51
	\ /				\ /				\ /				\ /				\ /				\ /
	○3:16:48				○3:17:51				●1:17:49				○3:17:51				○2:17:50				○2:16:47
		\		/						\		/						\		/
			●1:15:43								○2:15:44*								○3:15:45*
			○2:17:50								○3:17:51								○3:17:51
		/		\						/		\						/		\
○2:17:50		●1:17:49		○2:17:50		○2:16:47		○3:17:51		○3:16:48		○3:17:51		○2:17:50		●1:17:49		○3:17:51		○3:17:51		○2:17:50
	\ /				\ /				\ /				\ /				\ /				\ /
	○3:16:48				○3:15:45				●1:16:46				●1:17:49				○2:16:47				○2:17:50
		\		/						\		/						\		/
			●1:14:40*								○2:14:41								○3:14:42
			○2:17:50								○3:17:51								●1:17:49
		/		\						/		\						/		\
○2:17:50		○2:16:47		○2:17:50		●1:17:49		○3:17:51		○3:16:48		○3:17:51		○2:17:50		●1:17:49		○3:17:51		●1:17:49		○3:17:51
	\ /				\ /				\ /				\ /				\ /				\ /
	○3:15:45				○3:16:48				●1:16:46				○3:17:51				○2:16:47				○2:15:44
		\		/						\		/						\		/
			●1:13:37*								○2:13:38*								○3:13:39*
			○2:17:50								○3:17:51								●1:17:49
		/		\						/		\						/		\
○2:16:47		○2:17:50		○2:17:50		○2:16:47		○3:16:48		○3:17:51		○3:17:51		○3:16:48		●1:17:49		○3:17:51		●1:17:49		○3:17:51
	\ /				\ /				\ /				\ /				\ /				\ /
	○3:14:42				○3:15:45				●1:15:43				●1:16:46				○2:15:44				○2:16:47
		\		/						\		/						\		/
			●1:12:34								○2:12:35								○3:12:36
			○2:16:47								○3:16:48								●1:17:49
		/		\						/		\						/		\
○2:16:47		○2:15:44		○2:16:47		○2:17:50		○3:16:48		○3:15:45		○3:16:48		○3:17:51		●1:16:46		●1:17:49		●1:17:49		○3:17:51
	\ /				\ /				\ /				\ /				\ /				\ /
	○3:13:39				○3:14:42				●1:14:40				●1:15:43				○2:14:41				○2:15:44
		\		/						\		/						\		/
			●1:11:31								○2:11:32								○3:11:33
			○2:16:47								○3:15:45								●1:16:46
		/		\						/		\						/		\
○2:15:44		○2:16:47		○2:16:47		○2:15:44		○3:15:45		○3:16:48		○3:16:48		○3:15:45		●1:16:46		○3:17:51		●1:16:46		●1:17:49
	\ /				\ /				\ /				\ /				\ /				\ /
	○3:12:36				○3:13:39				●1:13:37				●1:14:40				○2:13:38				○2:14:41
		\		/						\		/						\		/
			▲1:10:28								△2:10:29								△3:10:30
			○2:15:44								○3:15:45								●1:16:46
		/		\						/		\						/		\
○2:14:41		○2:15:44		○2:15:44		○2:16:47		○3:14:42		○3:15:45		○3:15:45		○3:16:48		●1:15:43		●1:16:46		●1:16:46		○3:17:51
	\ /				\ /				\ /				\ /				\ /				\ /
	○3:11:33				○3:12:36				●1:12:34				●1:13:37				○2:12:35				○2:13:38
		\		/						\		/						\		/
			▲1:9:25								△2:9:26								△3:9:27
			○2:14:41								○3:14:42								●1:15:43
		/		\						/		\						/		\
○2:13:38		○2:14:41		○2:14:41		○2:15:44		○3:13:39		○3:14:42		○3:14:42		○3:15:45		●1:14:40		●1:15:43		●1:15:43		●1:16:46
	\ /				\ /				\ /				\ /				\ /				\ /
	△3:10:30				○3:11:33				●1:11:31				●1:12:34				○2:11:32				○2:12:35
		\		/						\		/						\		/
			▲1:8:22								△2:8:23								△3:8:24
			○2:13:38								○3:13:39								●1:14:40
		/		\						/		\						/		\
○2:12:35		○2:13:38		○2:13:38		○2:14:41		○3:12:36		○3:13:39		○3:13:39		○3:14:42		●1:13:37		●1:14:40		●1:14:40		●1:15:43
	\ /				\ /				\ /				\ /				\ /				\ /
	△3:9:27				△3:10:30				▲1:10:28				●1:11:31				△2:10:29				○2:11:32
		\		/						\		/						\		/
			▲1:7:19								△2:7:20								△3:7:21
			○2:12:35								○3:12:36								●1:13:37
		/		\						/		\						/		\
○2:11:32		○2:12:35		○2:12:35		○2:13:38		○3:11:33		○3:12:36		○3:12:36		○3:13:39		●1:12:34		●1:13:37		●1:13:37		●1:14:40
	\ /				\ /				\ /				\ /				\ /				\ /
	△3:8:24				△3:9:27				▲1:9:25				▲1:10:28				△2:9:26				△2:10:29
		\		/						\		/						\		/
			▲1:6:16								△2:6:17								△3:6:18
			○2:11:32								○3:11:33								●1:12:34
		/		\						/		\						/		\
△2:10:29		○2:11:32		○2:11:32		○2:12:35		△3:10:30		○3:11:33		○3:11:33		○3:12:36		●1:11:31		●1:12:34		●1:12:34		●1:13:37
	\ /				\ /				\ /				\ /				\ /				\ /
	△3:7:21				△3:8:24				▲1:8:22				▲1:9:25				△2:8:23				△2:9:26
		\		/						\		/						\		/
			■1:5:13								△2:5:14								△3:5:15
			△2:10:29								△3:10:30								●1:11:31
		/		\						/		\						/		\
△2:9:26		△2:10:29		△2:10:29		○2:11:32		△3:9:27		△3:10:30		△3:10:30		○3:11:33		▲1:10:28		●1:11:31		●1:11:31		●1:12:34
	\ /				\ /				\ /				\ /				\ /				\ /
	△3:6:18				△3:7:21				▲1:7:19				▲1:8:22				△2:7:20				△2:8:23
		\		/						\		/						\		/
			■1:4:10								□2:4:11								□3:4:12
			△2:9:26								△3:9:27								▲1:10:28
		/		\						/		\						/		\
△2:8:23		△2:9:26		△2:9:26		△2:10:29		△3:8:24		△3:9:27		△3:9:27		△3:10:30		▲1:9:25		▲1:10:28		▲1:10:28		●1:11:31
	\ /				\ /				\ /				\ /				\ /				\ /
	△3:5:15				△3:6:18				▲1:6:16				▲1:7:19				△2:6:17				△2:7:20
		\		/						\		/						\		/
			■1:3:7								□2:3:8								□3:3:9
			△2:8:23								△3:8:24								▲1:9:25
		/		\						/		\						/		\
△2:7:20		△2:8:23		△2:8:23		△2:9:26		△3:7:21		△3:8:24		△3:8:24		△3:9:27		▲1:8:22		▲1:9:25		▲1:9:25		▲1:10:28
	\ /				\ /				\ /				\ /				\ /				\ /
	□3:4:12				△3:5:15				■1:5:13				▲1:6:16				△2:5:14				△2:6:17
		\		/						\		/						\		/
			■1:2:4								□2:2:5								□3:2:6
			△2:7:20								△3:7:21								▲1:8:22
		/		\						/		\						/		\
△2:6:17		△2:7:20		△2:7:20		△2:8:23		△3:6:18		△3:7:21		△3:7:21		△3:8:24		▲1:7:19		▲1:8:22		▲1:8:22		▲1:9:25
	\ /				\ /				\ /				\ /				\ /				\ /
	□3:3:9				□3:4:12				■1:4:10				■1:5:13				□2:4:11				△2:5:14
		\		/						\		/						\		/
			■1:1:1								□2:1:2								□3:1:3
