# Supplementary material for: A new method for roadheader pick arrangement based on meshing pick spatial position and rock cutting verification
Source: PLoS One. 2021 Nov 17;16(11):e0260183. doi: 10.1371/journal.pone.0260183 (PMC8598057; doi:10.1371/journal.pone.0260183)
Supplement: S2 Data — (XLSX) [file pone.0260183.s002.xlsx]

## Sheet: TMR与截齿损耗
序号	截齿名称	Sk	SYP	SYT	ATP	ALR	序号	特征	切屑体积	高度损失	质量损失	综合损耗	转动系数
14	△2:5:14	95.75	0.940358	0.804829	0.925614	0.770155	14	△2:5:14	716342	0.09	2.87	0.508232	1.436
15	△3:5:15	95.0793	0.914084	0.814227	0.932269	0.828154	15	△3:5:15	708663	0.392	3.51	1.173	1.281
16	▲1:6:16	94.8388	0.91167	0.820718	0.929282	0.851522	16	▲1:6:16	694841	0.57	2.84	1.27232	1.372
17	△2:6:17	94.7283	0.875124	0.853959	0.943009	0.966786	17	△2:6:17	682873	0.43	4.63	1.41099	1.367
18	△3:6:18	94.3379	0.83969	0.880277	0.955095	0.92444	18	△3:6:18	699682	0.59	3.81	1.4993	1.372
19	▲1:7:19	93.7749	0.820314	0.875862	0.960168	0.893338	19	▲1:7:19	690876	0.52	4	1.44222	1.369
20	△2:7:20	95.3628	0.835824	0.905922	0.957453	0.872628	20	△2:7:20	674783	0.7	4.57	1.78857	1.375
21	△3:7:21	96.7177	0.84068	0.927529	0.964236	0.838802	21	△3:7:21	691568	0.61	5.15	1.77243	1.384
22	▲1:8:22	95.2593	0.841073	0.878587	0.944159	0.918062	22	▲1:8:22	688605	0.69	6.43	2.10635	1.375
23	△2:8:23	93.7124	0.812519	0.856323	0.9496	0.893919	23	△2:8:23	688767	0.67	6.34	2.06102	1.397
25	▲1:9:25	90.8333	0.815431	0.778106	0.914072	0.92558	25	▲1:9:25	673700	0.6	7.73	2.1536	1.382
26	△2:9:26	89.7861	0.835119	0.732811	0.885064	0.770517	26	△2:9:26	690684	0.45	6.97	1.77102	1.375
	综合损耗	-0.386395	-0.863344	0.161053	0.0605746	0.471996
	转动系数	-0.0052648	-0.105778	0.0310684	-0.00991903	-0.10735
34M	●1:12:34	83.8385	0.829437	0.544201	0.529375	0.484358	34	●1:13:37	543516	1.02	7.5	2.76586	1.202
							38	○2:13:38	451114	0.93	7.78	2.68987	1.28
							39	○3:13:39	454488	0.84	7.2	2.45927	1.252			无显著关联
24S	△3:8:24	91.4735	0.788684	0.823826	0.944364	0.903046	24	△3:8:24	696054	0.57	5.91	1.8354	1.378
27M	△3:9:27	83.5008	0.855973	0.602438	0.826369	0.41083	27	△3:9:27	677756	0.53	5.84	1.75932	1.38
28M	▲1:10:28	85.3223	0.888531	0.614063	0.819422	0.382223	28	▲1:10:28	664604	0.46	7.52	1.85989	1.385
29AM	△2:10:29	112.009	0.922478	0.76838	0.854887	0.413712	29	△2:10:29	687645	0.45	6.17	1.66628	1.379
30M	△3:10:30	104.336	0.901855	0.912298	0.6987	0.663471	30	△3:10:30	655435	0.6	7.3	2.09284	1.384
31M	●1:11:31	104.269	0.923343	0.946649	0.680836	0.74855	31	●1:11:31	673421	0.78	7.87	2.47762	1.367
32M	○2:11:32	100.804	0.919451	0.9366	0.622986	0.93142	32	○2:11:32	649735	0.9	6	2.32379	1.335
33M	○3:11:33	88.6511	0.867859	0.599677	0.531846	0.554773	33	○3:11:33	618869	0.8	6.96	2.35966	1.301
35SM	○2:12:35	76.09	0.719883	0.524842	0.514294	0.712299	35	○2:12:35	570506	1.04	8.18	2.91671	1.311
36SM	○3:12:36	94.8496	0.698152	0.640526	0.543507	0.179177	36	○3:12:36	554236	1.16	7.78	3.00413	1.268
37AM	○2:14:41	111.372	0.964391	0.749892	0.522323	0.662659	40	●1:14:40	428062	1.08	8.7	3.06529	1.265
38M	○3:14:42	92.4517	0.890853	0.775128	1.22474	0.630419	41	○2:14:41	393495	0.7	7.56	2.30043	1.228
39SM	●1:15:43	108.147	0.766724	0.730432	0.931439	0.234949	42	○3:14:42	377168	0.93	6.9	2.53318	1.201
							43	●1:15:43	321695	0.93	7.32	2.60914	1.23
							44	○2:15:44	287529	0.62	6.8	2.05329	1.225
							45	○3:15:45	269283	0.84	7.7	2.54323	1.187
							46	●1:16:46	220054	0.95	9.02	2.92729	1.246
							47	○2:16:47	186022	0.66	7.32	2.198	1.263
							48	○3:16:48	180011	0.67	8.1	2.32959	1.017
							49	●1:17:49	137383	0.72	10.4	2.73642	1.115
							50	○2:17:50	94203.1	0.4	9.35	1.93391	1.089
							51	○3:17:51	70607.8	0.62	8.7	2.3225	1.281
1	■1:1:1	98.7398	0.944668	0.941029	0.984046	0.99489	1	■1:1:1	716410	0.0512	0.3	0.123935	2.491
2	□2:1:2	97.8908	0.944703	0.914302	0.978318	0.954919	2	□2:1:2	655903	0.0512	0.233333	0.109301	3.632
3	□3:1:3	98.0672	0.939834	0.927334	0.982531	0.981696	3	□3:1:3	677144	0.0448	0.133333	0.0772873	1.431
4	■1:2:4	98.2522	0.949637	0.915794	0.982328	0.949109	4	■1:2:4	716410	0.056	0.258333	0.120277	1.151
5	□2:2:5	99.5315	0.957729	0.940649	0.99133	0.973701	5	□2:2:5	696314	0.0256	0.213333	0.0739008	1.188
6	□3:2:6	98.905	0.953715	0.914776	0.985316	0.937921	6	□3:2:6	675416	0.0424	0.253333	0.10364	1.499
7	■1:3:7	98.2993	0.970391	0.879121	0.968483	0.858808	7	■1:3:7	695200	0.0688	0.8	0.234606	1.471
8	□2:3:8	97.5851	0.983037	0.844693	0.952444	0.790865	8	□2:3:8	689761	0.0352	0.226667	0.0893234	1.47
9	□3:3:9	96.6561	0.96942	0.842157	0.949544	0.81488	9	□3:3:9	684126	0.0592	0.24	0.119197	1.47
10	■1:4:10	95.652	0.964564	0.820646	0.939775	0.794394	10	■1:4:10	705181	0.052	1.33333	0.263312	1.47
11	□2:4:11	95.9008	0.970042	0.817971	0.93346	0.781352	11	□2:4:11	699429	0.0024	1.63333	0.0626099	1.47
12	□3:4:12	94.4619	0.933918	0.793642	0.931235	0.77641	12	□3:4:12	720917	0.032	1.10667	0.188184	1.469
13	■1:5:13	94.845	0.931126	0.788268	0.927054	0.753251	13	■1:5:13	639223	0.228	2.63	0.774364	1.469

## Sheet: 工况0-7
工况0-2
S1			S2			S3
编号	S1重量0-2	S1高度0-2	编号	S2重量0-2	S2高度0-2	编号	S3重量0-2	S3高度0-2		S1重量差	S2重量差	S3重量差		S1高度差	S2高度差	S3高度差
#1
#2
#3			#3			#3	1.829	156.29				0.0017				0.03
#4	1.831	156.25	#4			#4	1.832	156.58		0.0022		0.0016		-0.1		-0.02
#5	1.835	156.74	#5	1.838	156.54	#5	1.822	156.11		0.0019	0.0056	0.0036		0.31	-0.03	0.09
#6	1.827	156.73	#6	1.833	156.61	#6	1.835	156.53		0.0034	0.0056	0.0011		0.3	0.04	0.18
#7	1.832	156.82	#7	1.828	156.3	#7	1.836	156.27		0.0036	0.0054	0.0019		0.34	0.1	0.21
#8	1.829	156.36	#8	1.831	156.34	#8	1.836	156.82		0.0069	0.0065	0.0022		0.48	0.07	0.24
#9	1.836	156.57	#9	1.83	156.65	#9	1.829	156.72		0.0034	0.0062	0.0034		0.17	0.1	0.25
#10	1.878	156.78	#10	1.824	156.66	#10	1.832	156.62		0.0076	0.0059	0.004		0.24	0.11	0.22
#11	1.833	156.54	#11	1.832	156.5	#11	1.833	156.57		0.0017	0.0014	0.0088		0.32	0.28	0.24
#12	1.813	154.62	#12	1.832	156.61	#12	1.829	156.37		0.0074	0.0039	0.0029		0.45	0.23	0.22
#13	1.829	155.32	#13	1.825	156.37	#13	1.832	156.19		0.0025	0.0049	0.0028			0.24	0.26
#14	1.813	156.37	#14	1.831	156.95	#14	1.826	156.35		0.0091	0.0037	0.0024		0.42	0.33	0.21
#15	1.832	156.86	#15	1.835	156.77	#15	1.825	156.32		0.0015	0.0038	0.0026		0.53	0.17	0.09
#16	1.839	156.59	#16	1.831	156.37	#16	1.817	156.53		0.0036	0.0032	0.0161		0.41	0.15	0.2
#17	1.824	156.62	#17	1.83	156.68	#17	1.827	156.49		0.0043	0.0024	0.005		0.39	0.21	0.11
工况3-7
S1			S2			S3			S1原始数据			修正
编号	S1重量3-7	S1高度3-7	编号	S2重量3-7	S2高度3-7	编号	S3重量3-7	S3高度3-7	编号	重量/g	高度/mm	1
#1	1.8288	156.36	#1	1.8335	156.36	#1	1.8341	156.44	#1	1.8288	157.36	156.36
#2	1.8412	156.3	#2	1.8376	156.68	#2	1.8322	156.47	#2	1.8412	157.3	156.3
#3	1.8345	156.14	#3	1.8308	156.56	#3	1.8273	156.26	#3	1.8345	157.14	156.14
#4	1.8288	156.35	#4	1.8275	156.97	#4	1.8304	156.6	#4	1.8288	157.35	156.35
#5	1.8331	156.43	#5	1.8324	156.57	#5	1.8184	156.02	#5	1.8331	157.43	156.43
#6	1.8236	156.43	#6	1.8274	156.57	#6	1.8339	156.35	#6	1.8236	157.43	156.43
#7	1.8284	156.48	#7	1.8226	156.2	#7	1.8341	156.06	#7	1.8284	157.48	156.48
#8	1.8221	155.88	#8	1.8245	156.27	#8	1.8338	156.58	#8	1.8221	156.88	155.88
#9	1.8326	156.4	#9	1.8238	156.55	#9	1.8256	156.47	#9	1.8326	157.4	156.4
#10	1.8704	156.54	#10	1.8181	156.55	#10	1.828	156.4	#10	1.8704	157.54	156.54
#11	1.8313	156.22	#11	1.8306	156.22	#11	1.8242	156.33	#11	1.8313	157.22	156.22
#12	1.8056	154.17	#12	1.8281	156.38	#12	1.8261	156.15	#12	1.8056	157.17	156.17
#13	1.8265	154.98	#13	1.8201	156.13	#13	1.8292	155.93	#13	1.8265	156.98	155.98
#14	1.8039	155.95	#14	1.8273	156.62	#14	1.8236	156.14	#14	1.8039	156.95	155.95
#15	1.8305	156.33	#15	1.8312	156.6	#15	1.8224	156.23	#15	1.8305	157.33	156.33
#16	1.8354	156.18	#16	1.8278	156.22	#16	1.8009	156.33	#16	1.8354	157.18	156.18
#17	1.8197	156.23	#17	1.8276	156.47	#17	1.822	156.38	#17	1.8197	157.23	156.23			n	32.9
															r	0.448
															v	1.54349
工况0-2高度损失
原始高	157	S1			S2			S3
#1		0			0			0
#2		0			0			0
#3		0			0			0
#4		0.75			0			0
#5		0.26			0.46			0.89
#6		0.27			0.39			0.47
#7		0.18			0.7			0.73
#8		0.64			0.66			0.18
#9		0.43			0.35			0.28
#10		0.22			0.34			0.38
#11		0.46			0.5			0.43
#12		2.38			0.39			0.63
#13		0			0.63			0.81
#14		0.63			0.05			0.65
#15		0.14			0.23			0.68
#16		0.41			0.63			0.47
#17		0.38			0.32			0.51
工况0-7高度损失
原始高	157	S1			S2			S3
#1		0.1			0.21			0.1
#2		0.7			0.32			0.53
#3		0.86			0.44			0.74
#4		0.65			0.3			0.4
#5		0.57			0.43			0.98
#6		0.57			0.43			0.65
#7		0.52			0.8			0.94
#8		1.12			0.73			0.42
#9		0.6			0.45			0.53
#10		0.46			0.45			0.6
#11		0.78			0.78			0.67
#12		2.83			0.62			0.85
#13		2.02			0.87			1.07
#14		1.05			0.38			0.86
#15		0.67			0.4			0.77
#16		0.82			0.78			0.67
#17		0.77			0.53			0.62
工况0-7高度损失
	S1	原始重	1.86	S2			S3
#1	31.2			26.5			25.9
#2	18.8			22.4			27.8
#3	25.5			29.2			32.7
#4	31.2			32.5			29.6
#5	26.9			27.6			41.6
#6	36.4			32.6			26.1
#7	31.6			37.4			25.9
#8	37.9			35.5			26.2
#9	27.4			36.2			34.4
#10	-10.4			41.9			32
#11	28.7			29.4			35.8
#12	54.4			31.9			33.9
#13	33.5			39.9			30.8
#14	56.1			32.7			36.4
#15	29.5			28.8			37.6
#16	24.6			32.2			59.1
#17	40.3			32.4			38
工况0-2										标准质量	1.88			标准高度	157
S1			S2			S3				质量损失				高度损失
编号	S1重量0-2	S1高度0-2	编号	S2重量0-2	S2高度0-2	编号	S3重量0-2	S3高度0-2		S1	S2	S3		S1	S2	S3
#1
#2
#3			#3			#3	1.829	156.29				0.051				0.71
#4	1.831	156.25	#4			#4	1.832	156.58		0.049		0.048		0.75		0.42
#5	1.835	156.74	#5	1.838	156.54	#5	1.822	156.11		0.045	0.042	0.058		0.26	0.46	0.89
#6	1.827	156.73	#6	1.833	156.61	#6	1.835	156.53		0.053	0.047	0.045		0.27	0.39	0.47
#7	1.832	156.82	#7	1.828	156.3	#7	1.836	156.27		0.048	0.052	0.044		0.18	0.7	0.73
#8	1.829	156.36	#8	1.831	156.34	#8	1.836	156.82		0.051	0.049	0.044		0.64	0.66	0.18
#9	1.836	156.57	#9	1.83	156.65	#9	1.829	156.72		0.044	0.05	0.051		0.43	0.35	0.28
#10	1.878	156.18	#10	1.824	156.66	#10	1.832	156.62		0.002	0.056	0.048		0.82	0.34	0.38
#11	1.833	156.54	#11	1.832	156.5	#11	1.833	156.57		0.047	0.048	0.047		0.46	0.5	0.43
#12	1.813	153.94	#12	1.832	156.61	#12	1.829	156.37		0.067	0.048	0.051		3.06	0.39	0.63
#13	1.829	155.32	#13	1.825	156.37	#13	1.832	156.19		0.051	0.055	0.048		1.68	0.63	0.81
#14	1.813	156.37	#14	1.831	156.95	#14	1.826	156.35		0.067	0.049	0.054		0.63	0.05	0.65
#15	1.832	156.86	#15	1.835	156.77	#15	1.825	156.32		0.048	0.045	0.055		0.14	0.23	0.68
#16	1.839	156.59	#16	1.831	156.37	#16	1.817	156.53		0.041	0.049	0.063		0.41	0.63	0.47
#17	1.824	156.62	#17	1.83	156.68	#17	1.827	156.49		0.056	0.05	0.053		0.38	0.32	0.51
工况3-7原始数据										标准质量	1.867			标准高度	157
S1			S2			S3				质量损失				高度损失
编号	S1重量3-7	S1高度3-7	编号	S2重量3-7	S2高度3-7	编号	S3重量3-7	S3高度3-7		Spiral line 1	Spiral line 2	Spiral line 3		Spiral line 1	Spiral line 2	Spiral line 3
#1	1.8288	156.36	#1	1.8335	156.36	#1	1.8341	156.44		38.2	33.5	32.9		0.64	0.64	0.56
#2	1.8412	156.3	#2	1.8376	156.68	#2	1.8322	156.47		25.8	29.4	34.8		0.7	0.32	0.53
#3	1.8345	156.14	#3	1.8308	156.56	#3	1.8273	156.26		32.5	36.2	39.7		0.86	0.44	0.74
#4	1.8288	156.35	#4	1.8275	156.97	#4	1.8304	156.6		38.2	39.5	36.6		0.65	0.03	0.4
#5	1.8331	156.43	#5	1.8324	156.57	#5	1.8184	156.02		33.9	34.6	48.6		0.57	0.43	0.98
#6	1.8236	156.43	#6	1.8274	156.57	#6	1.8339	156.35		43.4	39.6	33.1		0.57	0.43	0.65
#7	1.8284	156.48	#7	1.8226	156.2	#7	1.8341	156.06		38.6	44.4	32.9		0.52	0.8	0.94
#8	1.8221	155.88	#8	1.8245	156.27	#8	1.8338	156.58		44.9	42.5	33.2		1.12	0.73	0.42
#9	1.8326	156.4	#9	1.8238	156.55	#9	1.8256	156.47		34.4	43.2	41.4		0.6	0.45	0.53
#10	1.8604	156.54	#10	1.8181	156.55	#10	1.828	156.4		6.6	48.9	39		0.46	0.45	0.6
#11	1.8313	156.22	#11	1.8306	156.22	#11	1.8242	156.33		35.7	36.4	42.8		0.78	0.78	0.67
#12	1.8056	154.17	#12	1.8281	156.38	#12	1.8261	156.15		61.4	38.9	40.9		2.83	0.62	0.85
#13	1.8265	155.98	#13	1.8201	156.13	#13	1.8292	155.93		40.5	46.9	37.8		1.02	0.87	1.07
#14	1.8039	155.95	#14	1.8273	156.62	#14	1.8236	156.14		63.1	39.7	43.4		1.05	0.38	0.86
#15	1.8305	156.33	#15	1.8312	156.6	#15	1.8224	156.23		36.5	35.8	44.6		0.67	0.4	0.77
#16	1.8354	156.18	#16	1.8278	156.22	#16	1.8009	156.33		31.6	39.2	66.1		0.82	0.78	0.67
#17	1.8197	156.23	#17	1.8276	156.47	#17	1.822	156.38		47.3	39.4	45		0.77	0.53	0.62

## Sheet: 截齿损耗
经历Step0-7后的最终状态原始数据
S1			S2			S3
编号	S1重量3-7	S1高度3-7	编号	S2重量3-7	S2高度3-7	编号	S3重量3-7	S3高度3-7
#1
#2
#3			#3			#3	1.829	156.29
#4	1.831	156.25	#4			#4	1.832	156.58
#5	1.835	156.74	#5	1.838	156.54	#5	1.822	156.11
#6	1.827	156.73	#6	1.833	156.61	#6	1.835	156.53
#7	1.832	156.82	#7	1.828	156.3	#7	1.836	156.27
#8	1.829	156.36	#8	1.831	156.34	#8	1.836	156.82
#9	1.836	156.57	#9	1.83	156.65	#9	1.829	156.72
#10	1.878	156.78	#10	1.824	156.66	#10	1.832	156.62
#11	1.833	156.54	#11	1.832	156.5	#11	1.833	156.57
#12	1.813	154.62	#12	1.832	156.61	#12	1.829	156.37
#13	1.829	155.32	#13	1.825	156.37	#13	1.832	156.19
#14	1.813	156.37	#14	1.831	156.95	#14	1.826	156.35
#15	1.832	156.86	#15	1.835	156.77	#15	1.825	156.32
#16	1.839	156.59	#16	1.831	156.37	#16	1.817	156.53
#17	1.824	156.62	#17	1.83	156.68	#17	1.827	156.49
工况0-2										标准质量	1.88			标准高度	157
S1			S2			S3				质量损失				高度损失
编号	S1重量0-2	S1高度0-2	编号	S2重量0-2	S2高度0-2	编号	S3重量0-2	S3高度0-2		S1	S2	S3		S1	S2	S3
#1	1.8288	156.36		1.8335	156.36		1.8341	156.44
#2	1.8412	156.3		1.8376	156.68		1.8322	156.47
#3	1.8345	156.14	#3	1.8308	156.56	#3	1.829	156.29				-1.829				-156.29
#4	1.831	156.25	#4	1.8275	156.97	#4	1.832	156.58		-1.831		-1.832		-156.25		-156.58
#5	1.835	156.74	#5	1.838	156.54	#5	1.822	156.11		-1.835	-1.838	-1.822		-156.74	-156.54	-156.11
#6	1.827	156.73	#6	1.833	156.61	#6	1.835	156.53		-1.827	-1.833	-1.835		-156.73	-156.61	-156.53
#7	1.832	156.82	#7	1.828	156.3	#7	1.836	156.27		-1.832	-1.828	-1.836		-156.82	-156.3	-156.27
#8	1.829	156.36	#8	1.831	156.34	#8	1.836	156.82		-1.829	-1.831	-1.836		-156.36	-156.34	-156.82
#9	1.836	156.57	#9	1.83	156.65	#9	1.829	156.72		-1.836	-1.83	-1.829		-156.57	-156.65	-156.72
#10	1.878	156.18	#10	1.824	156.66	#10	1.832	156.62		-1.878	-1.824	-1.832		-156.18	-156.66	-156.62
#11	1.833	156.54	#11	1.832	156.5	#11	1.833	156.57		-1.833	-1.832	-1.833		-156.54	-156.5	-156.57
#12	1.813	153.94	#12	1.832	156.61	#12	1.829	156.37		-1.813	-1.832	-1.829		-153.94	-156.61	-156.37
#13	1.829	155.32	#13	1.825	156.37	#13	1.832	156.19		-1.829	-1.825	-1.832		-155.32	-156.37	-156.19
#14	1.813	156.37	#14	1.831	156.95	#14	1.826	156.35		-1.813	-1.831	-1.826		-156.37	-156.95	-156.35
#15	1.832	156.86	#15	1.835	156.77	#15	1.825	156.32		-1.832	-1.835	-1.825		-156.86	-156.77	-156.32
#16	1.839	156.59	#16	1.831	156.37	#16	1.817	156.53		-1.839	-1.831	-1.817		-156.59	-156.37	-156.53
#17	1.824	156.62	#17	1.83	156.68	#17	1.827	156.49		-1.824	-1.83	-1.827		-156.62	-156.68	-156.49
工况3-7原始数据										标准质量	1.838			标准高度	157.2
S1			S2			S3				质量损失				高度损失
编号	S1重量3-7	S1高度3-7	编号	S2重量3-7	S2高度3-7	编号	S3重量3-7	S3高度3-7		Spiral line 1	Spiral line 2	Spiral line 3		Spiral line 1	Spiral line 2	Spiral line 3
#1	1.838	157.2	#1	1.838	157.2	#1	1.838	157.2		0	0	0		0	0	0
#2	1.8375	157.2	#2	1.8376	157.2	#2	1.8375	157.2		0.5	0.4	0.5		0	0	0
#3	1.8372	157.2	#3	1.8359	157.2	#3	1.8348	157.18		0.8	2.1	3.2		0	0	0.02
#4	1.834	156.79	#4	1.8359	156.97	#4	1.834	156.89		4	2.1	4		0.41	0.23	0.31
#5	1.8293	156.43	#5	1.8314	156.57	#5	1.831	156.02		8.7	6.6	7		0.77	0.63	1.18
#6	1.8256	156.43	#6	1.8274	156.57	#6	1.829	156.35		12.4	10.6	9		0.77	0.63	0.85
#7	1.8284	156.48	#7	1.8226	156.2	#7	1.831	156.06		9.6	15.4	7		0.72	1	1.14
#8	1.8221	155.88	#8	1.8245	156.27	#8	1.827	156.58		15.9	13.5	11		1.32	0.93	0.62
#9	1.8326	156.4	#9	1.8238	156.55	#9	1.8256	156.47		5.4	14.2	12.4		0.8	0.65	0.73
#10	1.8214	156.54	#10	1.8181	156.55	#10	1.828	156.4		16.6	19.9	10		0.66	0.65	0.8
#11	1.8313	156.22	#11	1.8306	156.22	#11	1.8242	156.33		6.7	7.4	13.8		0.98	0.98	0.87
#12	1.8056	154.17	#12	1.8281	156.38	#12	1.8261	156.15		32.4	9.9	11.9		3.03	0.82	1.05
#13	1.8265	155.98	#13	1.8201	156.13	#13	1.8292	155.93		11.5	17.9	8.8		1.22	1.07	1.27
#14	1.8039	155.95	#14	1.8273	156.62	#14	1.8236	156.14		34.1	10.7	14.4		1.25	0.58	1.06
#15	1.8305	156.33	#15	1.8312	156.6	#15	1.8224	156.23		7.5	6.8	15.6		0.87	0.6	0.97
#16	1.8324	156.18	#16	1.8278	156.22	#16	1.8009	156.33		5.6	10.2	37.1		1.02	0.98	0.87
#17	1.8197	156.23	#17	1.8276	156.47	#17	1.822	156.38		18.3	10.4	16		0.97	0.73	0.82
				原重		原高
				1.8288		156.36
	编号	S1重量3-7	S1高度3-7	质量损耗	质量损耗	高度损失	高度损失	等效损耗
■1:1:1	1	1.8288	156.36	0	0	0	0	0
□2:1:2	2	1.8335	156.36	-4.7	0	0	0	0
□3:1:3	3	1.8341	156.44	-5.3	0	-0.08	0	0
■1:2:4	6	1.8412	156.3	-12.4	0	0.06	0	0
□2:2:5	9	1.8376	156.68	-8.8	0	-0.32	0	0
□3:2:6	12	1.8322	156.47	-3.4	0	-0.11	0	0
■1:3:7	15	1.8345	156.14	-5.7	0	0.22	0	0
□2:3:8	18	1.8308	156.56	-2	0	-0.2	0	0
□3:3:9	21	1.8273	156.26	1.5	0	0.1	0	0
■1:4:10	24	1.8288	156.35	0	0	0.01	0	0
□2:4:11	27	1.8275	156.97	1.3	1.3	-0.61	0.61	0.815935
□3:4:12	30	1.8304	156.6	-1.6	1.6	-0.24	0.24	0.529817
■1:5:13	33	1.8331	156.43	-4.3	4.3	-0.07	0.07	0.337386
△2:5:14	36	1.8324	156.57	-3.6	3.6	-0.21	0.21	0.567318
△3:5:15	39	1.8284	156.02	0.4	0.4	0.34	0.34	0.500514
▲1:6:16	42	1.8236	156.43	5.2	5.2	-0.07	0.07	0.348243
△2:6:17	45	1.8274	156.57	1.4	1.4	-0.21	0.21	0.48469
△3:6:18	48	1.8339	156.35	-5.1	5.1	0.01	0.01	0.131198
▲1:7:19	51	1.8284	156.48	0.4	0.4	-0.12	0.12	0.29735
△2:7:20	54	1.8226	156.2	6.2	6.2	0.16	0.16	0.542157
△3:7:21	57	1.8341	156.06	-5.3	5.3	0.3	0.3	0.723225
▲1:8:22	60	1.8221	155.88	6.7	6.7	0.48	0.48	0.951261
△2:8:23	63	1.8245	156.27	4.3	4.3	0.09	0.09	0.38256
△3:8:24	66	1.8338	156.58	-5	5	-0.22	0.22	0.613347
▲1:9:25	69	1.8326	156.4	-3.8	3.8	-0.04	0.04	0.249839
△2:9:26	72	1.8238	156.55	5	5	-0.19	0.19	0.569996
△3:9:27	75	1.8256	156.47	3.2	3.2	-0.11	0.11	0.402613
▲1:10:28	78	1.8104	156.54	18.4	18.4	-0.18	0.18	0.689349
△2:10:29	81	1.8181	156.55	10.7	10.7	-0.19	0.19	0.647054
△3:10:30	84	1.828	156.4	0.8	0.8	-0.04	0.04	0.192698
●1:11:31	87	1.8313	156.22	-2.5	2.5	0.14	0.14	0.4359
○2:11:32	90	1.8306	156.22	-1.8	1.8	0.14	0.14	0.412676
○3:11:33	93	1.8242	156.33	4.6	4.6	0.03	0.03	0.223368
●1:12:34	96	1.8056	154.17	23.2	23.2	2.19	2.19	2.49921
○2:12:35	99	1.8281	156.38	0.7	0.7	-0.02	0.02	0.133259
○3:12:36	102	1.8261	156.15	2.7	2.7	0.21	0.21	0.540759
●1:13:37	105	1.8265	155.98	2.3	2.3	0.38	0.38	0.708239
○2:13:38	108	1.8201	156.13	8.7	8.7	0.23	0.23	0.687781
○3:13:39	111	1.8292	155.93	-0.4	0.4	0.43	0.43	0.562874
●1:14:40	114	1.8039	155.95	24.9	24.9	0.41	0.41	1.09419
○2:14:41	117	1.8273	156.62	1.5	1.5	-0.26	0.26	0.545551
○3:14:42	120	1.8236	156.14	5.2	5.2	0.22	0.22	0.61737
●1:15:43	123	1.8305	156.33	-1.7	1.7	0.03	0.03	0.189221
○2:15:44	126	1.8312	156.6	-2.4	2.4	-0.24	0.24	0.566858
○3:15:45	129	1.8224	156.23	6.4	6.4	0.13	0.13	0.491287
●1:16:46	132	1.8354	156.18	-6.6	6.6	0.18	0.18	0.581068
○2:16:47	135	1.8278	156.22	1	1	0.14	0.14	0.374166
○3:16:48	138	1.8009	156.33	27.9	27.9	0.03	0.03	0.301644
●1:17:49	141	1.8197	156.23	9.1	9.1	0.13	0.13	0.520969
○2:17:50	144	1.8276	156.47	1.2	1.2	-0.11	0.11	0.341895
○3:17:51	147	1.822	156.38	6.8	6.8	-0.02	0.02	0.194655

## Sheet: 切屑单元体积
205[5]	■1:1:1	12258.7	68110.8	125652	168501	200025	215632	216266	200906	169803	127146	71222.2	17044.3
206[5]	△2:7:20	6584.05	30848.5	51773.6	69701.9	83991.4	91572.7	91782.7	84624.9	70392.4	52690.8	31596	9224.12
207[5]	○3:13:39	3992.5	19680.4	33939.5	47726	57474.1	62752.3	62870	57809.2	48206.9	34635.5	20111.5	5289.63
208[5]	○2:16:47	1369.7	7473.43	14991	19229.1	23622.4	26094.7	26077.1	23540.7	19410.5	14985.7	7544.74	1682.66
209[5]	□3:3:9	6766.58	31463.1	52583.3	71149.9	84753.3	92458.5	92659.1	85106.9	71963.1	53444.4	32191.7	9586.22
210[5]	▲1:10:28	6329.53	29956	50643.7	68606.3	83022.5	90663.6	90887.2	83694.4	69353.1	51632.7	30753.8	9061.39
211[5]	△2:6:17	6669.22	31226	52394.6	70533.8	85030.9	92682.9	92892.1	85662.6	71217.1	53302.9	31969.8	9290.84
212[5]	○3:12:36	4985.89	24183.3	41423.8	57969.4	69831.4	76269.7	76444.5	70343.6	58720.2	42323.5	24791.7	6948.53
213[5]	□3:2:6	6661.8	30997.8	51834.5	70162.9	84031.6	91241.8	91443.4	84279.3	70963.4	52683.1	31718.1	9397.93
214[5]	▲1:9:25	6427.89	30385.2	51326.5	69627.6	84122.1	91891.1	92115.3	84796.7	70366.8	52306.7	31179.7	9154.53
215[5]	○2:15:44	2320.66	11968.7	23331.2	29630	36245	39816.7	39840.9	36292.6	29673.7	23407	12191.7	2810.58
216[5]	△2:5:14	6572.32	30865	52887	77084.2	90349.3	97191.4	97474.2	91415.2	75440.4	56012.4	31618.9	9431.5
217[5]	●1:17:49	932.011	5621.47	11053.4	17019.8	4.0418e-09	3.00673e-24	3.00676e-24	4.8208e-09	16898	11177.8	5736.83	1108.65
218[5]	○3:11:33	5713.79	27438.5	46618.1	64544.6	77405.2	84625.3	84841.4	78047.6	65786.3	47580.8	28193	8074.44
219[5]	□3:1:3	6688.32	31127.9	52085.6	70529.9	84338.1	90532.4	91434.4	84909.7	71337.8	52947.2	31867.8	9344.55
220[5]	▲1:8:22	6583.18	31073.8	52435.3	71099.1	86108.8	93929.1	94152.8	86782.2	71836.5	53411.5	31869.1	9323.86
221[5]	○2:14:41	3326.06	16740.3	28735.7	41241	50056.3	54833.2	54913.9	50277.1	41548.1	30336.3	17056.2	4430.7
222[5]	□2:4:11	6836.43	31960.9	53613.2	72737.6	86744.6	94784.2	94996.1	87183.1	73597.6	54521.3	32728.1	9725.94
223[5]	△3:10:30	6176.96	29488.5	50135.2	67763.2	81617.1	89402.4	89634.5	82312.1	68540.1	51166.9	30311.7	8886.75
224[5]	▲1:7:19	6620.7	31235.8	52706.5	71350.6	86319.4	94213.7	94435.6	86987.4	72072.9	53665.3	32016.8	9251.38
225[5]	○2:13:38	4153.83	20559.3	34140.2	46324.8	56350.5	62063.6	62192.8	56722.2	47316.6	34842.4	21034.7	5413.24
226[5]	●1:16:46	1670.67	9055.01	18062.9	22796.3	27636.7	30429.8	30415.7	27567.5	23160	18060	9149.55	2049.72
227[5]	□2:3:8	6731.66	31491.4	52852.9	71730.5	85658.3	93492.4	93702.9	85990.4	72576.7	53747.7	32249.8	9536.42
228[5]	○3:17:51	412.012	2640.84	4827	6555.38	10369.3	10350.7	10317.2	10566.6	6750.53	4671.9	2638.39	507.879
229[5]	△3:9:27	6362.36	30318.2	51486.4	69981.5	84836.9	92743.3	92977.7	85540.5	70756.1	52515.7	31148.3	9089.3
230[5]	▲1:6:16	6696.09	31534	53119.7	71847.2	86654	94583.1	94803.6	87318.9	72556.9	54065.1	32308.7	9353.97
231[5]	○2:12:35	5190.22	25301.9	42606.9	59247.7	71755.3	78563	78752.9	72313	60067.4	43533.5	25962.4	7211.52
232[5]	□2:2:5	6792.18	31786.3	53370.7	72453.2	86614.7	93996.2	94181.7	87481	73302.5	54270.2	32550.9	9514.35
233[5]	△3:8:24	6527.05	31066.7	52739.1	71806.6	87340.8	95372.6	95607.7	88046.5	72583.4	53766.7	31899.4	9297.58
234[5]	●1:15:43	2646.01	13689.8	26260.4	32858.4	40332.6	44427.3	44463.9	40418.9	33138.6	26352.1	13912.7	3194.38
235[5]	■1:5:13	6521.89	30614.3	49877.2	66287.3	77246.9	85221.1	85420	78452.2	67013.3	51743.5	31354.1	9471.43
236[5]	○2:11:32	5926.92	28613.9	48984.7	67737.5	81304.8	88985.7	89221.9	82008	69139.2	49878.2	29437.6	8496.4
237[5]	□2:1:2	6518.92	30529.1	51283.7	69641.5	83433.6	119793	119627	84014.4	70458.9	52150.6	31268.9	9155.27
238[5]	△3:7:21	6556.02	31136.3	52730.3	71428.5	86427.8	94412.2	94642.6	87119.9	72178.7	53731.3	31948.6	9255.63
239[5]	○3:16:48	1100.19	6391.19	13427	18579.8	23829.7	26628.2	26565.5	23625.3	18682.5	13399	6414.75	1367.73
240[5]	●1:14:40	3609.27	18291.1	31770	44558.5	54469.2	59858.6	59957.8	54746.2	44947.8	32405	18676	4772.33
241[5]	■1:4:10	6801.51	31991.8	53889.8	73330.4	87665.4	95837.7	96059.6	88083.7	74223.8	54832	32789.1	9676.02
242[5]	△2:10:29	6338.57	30441.4	51950.9	71009.2	86342.7	94453.5	94701.6	87086	71829.2	53040.1	31319.5	9132.19
243[5]	△3:6:18	6642.17	31508.1	53334.2	72287.6	87470.1	95545.2	95776	88164.1	73031.7	54326.9	32317.7	9277.91
244[5]	●1:13:37	4641.89	23013.8	40380.4	56917.3	68935.2	75526.6	75701.2	69444.4	57702.8	41285	23616.4	6350.82
245[5]	■1:3:7	6696.73	31515.5	53110.7	72290.6	86536.1	94493.4	94713.8	86845.4	73169.1	54038.6	32303.3	9486.49
246[5]	○3:15:45	2001.7	10719.7	21495.5	27889.8	34365.8	37864.6	37862	34332.5	27891.9	21502.7	10935.9	2420.32
247[5]	△2:9:26	6395.15	30674.8	52314.6	71331.5	86616.7	94783	95028.3	87352	72133.9	53383.8	31537.2	9132.81
248[5]	○2:17:50	606.462	3797.09	7113.86	10234.2	11968	12729.1	13961	11937.9	10180.3	7118.92	3842.17	714.152
249[5]	△3:5:15	6793.94	32172.1	54396.8	72453.2	88862.2	96532.4	96756	89534	73287.7	55385.7	32983.5	9505.22
250[5]	●1:12:34	5399.15	26436.8	44929.5	62389.3	75433.7	82760.8	82975.9	76068.1	63580.6	45946.9	27176.6	7525.67
251[5]	■1:2:4	6889.73	32418.1	54659.2	74418.5	89308.2	97378.7	97599.7	89949.9	75322.5	55620.4	33243.7	9601.37
252[5]	△2:8:23	6433.15	30795.4	52420.9	71219.8	86097	94259.3	94499.2	86816.5	71995.7	53462.1	31636.1	9131.57
253[5]	○3:14:42	3007.83	15542.9	30516	38905.4	47576.8	52289.7	52347.7	47728.4	39106.1	30650.7	15817.2	3679.3
254[5]	□3:4:12	6871.36	32498.9	54945.4	74962.9	89718.5	98235	98468.5	90222.3	75905	55936.4	33336	9816.73
255[5]	●1:11:31	6108.54	29633.6	50367.1	68810.8	84683.9	92805.9	93060.3	85441.6	70863.1	52290.3	30521.5	8833.77

## Sheet: pick consumption
pick number	Pick mass loss	Pick height loss	Pick equivalent loss
1	0.3	0.0512	0.123935
2	0.233333	0.0512	0.109301
3	0.133333	0.0448	0.0772873
4	0.258333	0.056	0.120277
5	0.213333	0.0256	0.0739008
6	0.253333	0.0424	0.10364
7	0.8	0.0688	0.234606
8	0.226667	0.0352	0.0893234
9	0.24	0.0592	0.119197
10	1.33333	0.052	0.263312
11	1.63333	0.0024	0.0626099
12	1.10667	0.032	0.188184
13	2.63	0.228	0.774364
14	2.87	0.09	0.508232
15	3.7	0.392	1.20433
16	2.84	0.57	1.27232
17	4.63	0.43	1.41099
18	3.81	0.59	1.4993
19	4	0.52	1.44222
20	4.57	0.6	1.6559
21	5.15	0.61	1.77243
22	5.9	0.58	1.84986
23	6.3	0.66	2.03912
24	5.4	0.62	1.82975
25	6.5	0.6	1.97484
26	6.4	0.45	1.69706
27	5.84	0.53	1.75932
28	6.8	0.68	2.15035
29	6.17	0.58	1.89172
30	7.3	0.6	2.09284
31	6.7	1.15	2.77579
32	7.2	0.9	2.54558
33	6.96	1.04	2.69043
34	13.7	3.06	6.47472
35	8.18	1.25	3.19766
36	7.78	1.16	3.00413
37	7.5	0.92	2.62679
38	7.78	1.03	2.83079
39	7.2	0.94	2.60154
40	8.7	0.87	2.75118
41	7.56	0.68	2.26733
42	6.9	0.82	2.37866
43	7.39	0.82	2.46167
44	7.2	0.7	2.24499
45	7.7	0.71	2.33816
46	8.09	0.63	2.25759
47	7.83	0.82	2.53389
48	8.61	0.59	2.25386
49	9.91	0.42	2.04015
50	9.35	0.52	2.20499
51	9.48	0.6	2.38495
