# Supplementary material for: A new method for roadheader pick arrangement based on meshing pick spatial position and rock cutting verification
Source: PLoS One. 2021 Nov 17;16(11):e0260183. doi: 10.1371/journal.pone.0260183 (PMC8598057; doi:10.1371/journal.pone.0260183)
Supplement: S3 Data — (XLSX) [file pone.0260183.s003.xlsx]

## Sheet: Sheet1
		SE(kWh/m3)
			Rock cutting test	Simulation	Average swing speed m/s
		step2	32.3986	28.7227	0.000977778
		step4	11.1432	12.8133	0.00625
		step5	20.0712	15.3781	0.00148515
		step6	22.8274	18.5364	0.00233129
		step7	20.5577	20.9102	0.00242915
