# Supplementary material for: A new method for roadheader pick arrangement based on meshing pick spatial position and rock cutting verification
Source: PLoS One. 2021 Nov 17;16(11):e0260183. doi: 10.1371/journal.pone.0260183 (PMC8598057; doi:10.1371/journal.pone.0260183)
Supplement: S4 Data — (XLSX) [file pone.0260183.s004.xlsx]

## Sheet: TMR indicators
序号	Pick name	Sk	SYP	SYT	ATP	ALR
1	■1:1:1	98.7398	0.944668	0.941029	0.984046	0.99489
2	□2:1:2	97.8908	0.944703	0.914302	0.978318	0.954919
3	□3:1:3	98.0672	0.939834	0.927334	0.982531	0.981696
4	■1:2:4	98.2522	0.949637	0.915794	0.982328	0.949109
5	□2:2:5	99.5315	0.957729	0.940649	0.99133	0.973701
6	□3:2:6	98.905	0.953715	0.914776	0.985316	0.937921
7	■1:3:7	98.2993	0.970391	0.879121	0.968483	0.858808
8	□2:3:8	97.5851	0.983037	0.844693	0.952444	0.790865
9	□3:3:9	96.6561	0.96942	0.842157	0.949544	0.81488
10	■1:4:10	95.652	0.964564	0.820646	0.939775	0.794394
11	□2:4:11	95.9008	0.970042	0.817971	0.93346	0.781352
12	□3:4:12	94.4619	0.933918	0.793642	0.931235	0.77641
13	■1:5:13	94.845	0.931126	0.788268	0.927054	0.753251
14	△2:5:14	95.75	0.940358	0.804829	0.925614	0.770155
15	△3:5:15	95.0793	0.914084	0.814227	0.932269	0.828154
16	▲1:6:16	94.8388	0.91167	0.820718	0.929282	0.851522
17	△2:6:17	94.7283	0.875124	0.853959	0.943009	0.966786
18	△3:6:18	94.3379	0.83969	0.880277	0.955095	0.92444
19	▲1:7:19	93.7749	0.820314	0.875862	0.960168	0.893338
20	△2:7:20	95.3628	0.835824	0.905922	0.957453	0.872628
21	△3:7:21	96.7177	0.84068	0.927529	0.964236	0.838802
22	▲1:8:22	95.2593	0.841073	0.878587	0.944159	0.918062
23	△2:8:23	93.7124	0.812519	0.856323	0.9496	0.893919
24S	△3:8:24	91.4735	0.788684	0.823826	0.944364	0.903046
25	▲1:9:25	90.8333	0.815431	0.778106	0.914072	0.92558
26	△2:9:26	89.7861	0.835119	0.732811	0.885064	0.770517
27M	△3:9:27	83.5008	0.855973	0.602438	0.826369	0.41083
28M	▲1:10:28	85.3223	0.888531	0.614063	0.819422	0.382223
29AM	△2:10:29	112.009	0.922478	0.76838	0.854887	0.413712
30M	△3:10:30	104.336	0.901855	0.912298	0.6987	0.663471
31M	●1:11:31	104.269	0.923343	0.946649	0.680836	0.74855
32M	○2:11:32	100.804	0.919451	0.9366	0.622986	0.93142
33M	○3:11:33	88.6511	0.867859	0.599677	0.531846	0.554773
34M	●1:12:34	83.8385	0.829437	0.544201	0.529375	0.484358
35SM	○2:12:35	76.09	0.719883	0.524842	0.514294	0.712299
36SM	○3:12:36	94.8496	0.698152	0.640526	0.543507	0.179177
37AM	○2:14:41	111.372	0.964391	0.749892	0.522323	0.662659
38M	○3:14:42	92.4517	0.890853	0.775128	1.22474	0.630419
39SM	●1:15:43	108.147	0.766724	0.730432	0.931439	0.234949

## Sheet: the min distance of picks
→数据格式→	■1:1:1-被查齿	□2:1:2-被查齿	□3:1:3-被查齿	■1:2:4-被查齿	□2:2:5-被查齿	□3:2:6-被查齿	■1:3:7-被查齿	□2:3:8-被查齿	□3:3:9-被查齿	■1:4:10-被查齿	□2:4:11-被查齿	□3:4:12-被查齿	■1:5:13-被查齿	△2:5:14-被查齿	△3:5:15-被查齿	▲1:6:16-被查齿	△2:6:17-被查齿	△3:6:18-被查齿	▲1:7:19-被查齿	△2:7:20-被查齿	△3:7:21-被查齿	▲1:8:22-被查齿	△2:8:23-被查齿	△3:8:24-被查齿	▲1:9:25-被查齿	△2:9:26-被查齿	△3:9:27-被查齿	▲1:10:28-被查齿	△2:10:29-被查齿	△3:10:30-被查齿	●1:11:31-被查齿	○2:11:32-被查齿	○3:11:33-被查齿	●1:12:34-被查齿	○2:12:35-被查齿	○3:12:36-被查齿	●1:13:37-被查齿	○2:13:38-被查齿	○3:13:39-被查齿	●1:14:40-被查齿	○2:14:41-被查齿	○3:14:42-被查齿	●1:15:43-被查齿	○2:15:44-被查齿	○3:15:45-被查齿	●1:16:46-被查齿	○2:16:47-被查齿	○3:16:48-被查齿	●1:17:49-被查齿
■1:1:1-当前齿		887.195	719.614		969.646	489.623		958.689	257.881		859.427	272.985		689.735	517.595		512.512	751.028		425.771	942.559		540.952	1042.62		743.987	1066.45		947.077	1015.72		1083.7	926.621		1140.23	854.488		1128.2	844.257		1074.44	910.038		1010.99	1018		986.532	1116.65
□2:1:2-当前齿			887.192	719.682		969.646	489.63		958.691	257.887		859.431	272.981		691.109	512.738		513.217	747.338		425.14	938.462		536.432	1039.34		746.066	1061.8		943.807	1008.52		1077.1	923.156		1131.26	852.373		1117.46	843.306		1060.45	907.503		996.645	1032.17		979.304	1115.6
□3:1:3-当前齿				887.217	719.745		969.646	489.63		958.691	257.881		859.431	274.389		691.623	508.639		513.315	753.63		425.706	934.141		538.026	1036.24		748.732	1056.99		946.036	1005.42		1070.04	919.988		1120.55	848.522		1106.32	839.888		1045.42	905.335		965.102	1019.55		974.244
■1:2:4-当前齿					887.217	719.676		969.554	489.403		958.527	257.191		856.233	270.831		691.099	504.688		502.31	754.542		425.359	926.015		539.174	1032.79		751.246	1052.83		940.711	1001.12		1061.17	916.312		1107.37	844.474		1090.06	835.796		1027.36	902.678		956.422	1012.52
□2:2:5-当前齿						887.195	719.614		969.462	489.177		958.366	256.504		855.273	267.825		689.944	501.481		496.533	750.393		426.406	923.795		540.799	1029.48		748.304	1046.71		933.826	994.68		1050.83	910.237		1094.62	842.252		1073.02	831.599		1007.14	913.371		941.505	1024.94
□3:2:6-当前齿							887.192	719.62		969.462	489.177		958.368	253.938		853.804	266.262		688.587	510.26		496.874	746.585		426.196	922.482		543.808	1026.78		752.848	1042.07		927.925	988.865		1040.2	902.366		1080.59	833.964		1055.3	827.592		966.916	906.108		915.694
■1:3:7-当前齿								887.192	719.62		969.462	489.177		956.15	257.37		851.888	265.223		676.444	513.509		497.168	737.527		425.929	921.592		547.329	1022.63		749.496	1036.38		920.629	982.893		1028.66	895.846		1066.02	826.66		1035.88	823.369		954.012	904.134
□2:3:8-当前齿									887.192	719.62		969.462	489.177		953.308	260.181		849.527	264.671		669.644	510.921		503.327	737.578		425.645	921.106		546.73	1019.82		744.804	1028.98		911.637	974.332		1016.83	891.122		1049.72	819.072		1014.4	820.123		932.946	922.618
□3:3:9-当前齿										887.192	719.614		969.462	485.619		949.906	262.398		846.732	270.676		668.535	508.299		499.768	738.276		425.387	921.009		551.459	1014.26		741.075	1021.1		902.636	963.01		1001.7	877.879		1031.86	809.552		976.502	816.502		889.723
■1:4:10-当前齿											887.195	719.614		968.246	488.347		946.329	263.993		836.206	273.692		667.257	499.56		495.64	739.61		425.206	916.916		550.32	1007.26		735.957	1012.5		893.756	953.111		990.232	865.411		1013.29	798.79		958.284	813.978
□2:4:11-当前齿												887.192	719.62		963.528	490.136		942.583	264.967		829.497	273.15		672.248	501.331		490.966	741.566		426.073	917.428		548.411	999.285		729.223	1001.65		883.839	943.884		976.282	852.203		993.247	773.84		932.994	823.649
□3:4:12-当前齿													887.192	716.247		958.538	491.155		938.673	254.714		826.931	272.736		666.935	503.853		485.752	744.142		426.024	911.737		547.531	990.35		723.308	988.422		869.823	927.715		960.884	836.492		967.235	769.77		883.762
■1:5:13-当前齿														887.12	716.874		953.673	491.399		931.491	250.237		824.106	268.747		660.987	507.116		480.022	740.711		427.239	904.368		545.678	980.142		718.403	976.214		862.978	911.456		945.954	818.665		945.517	761.12
△2:5:14-当前齿															878.253	717.631		947.052	492.781		925.146	253.302		826.208	269.367		655.552	508.242		481.687	741.713		428.507	894.545		541.154	966.741		709.731	962.095		851.265	893.72		928.931	776.918		919.508	747.918
△3:5:15-当前齿																870.607	709.923		938.894	472.239		916.17	249.77		814.348	273.247		642.11	514.685		469.875	736.953		428.258	884.261		539.835	950.486		699.449	941.668		839.458	869.67		918.174	764.577		874.549
▲1:6:16-当前齿																	862.689	701.977		931.865	458.887		906.765	252.796		802.169	277.289		628.45	513.437		466.61	729.716		427.883	871.669		539.068	934.142		697.035	919.888		828.374	843.325		892.857	743.704
△2:6:17-当前齿																		854.856	694.089		923.9	453.291		899.941	246.411		789.997	281.572		621.939	519.97		464.382	722.725		427.471	858.201		536.194	915.112		691.485	896.736		817.261	793.793		868.848	703.332
△3:6:18-当前齿																			847.096	676.454		915.248	448.378		889.811	240.217		777.835	286.078		607.765	516.129		460.688	713.636		426.907	843.903		530.359	897.261		684.757	872.357		824.459	775.144		841.475
▲1:7:19-当前齿																				845.182	664.646		906.255	451.757		879.721	234.224		765.676	285.53		602.722	510.215		458.237	702.167		426.256	828.831		530.471	877.198		679.502	846.12		801.898	747.43
△2:7:20-当前齿																					834.212	668.734		895.531	455.388		872.917	237.128		765.88	283.706		607.638	495.975		464.639	683.208		426.049	804.99		524.531	854.432		670.302	807.492		782.956	694.534
△3:7:21-当前齿																						823.109	667.38		886.531	451.976		864.298	234.769		756.116	279.261		604.853	485.225		464.789	669.02		426.207	789.586		520.852	832.339		690.19	784.6		779.065
▲1:8:22-当前齿																							814.953	666.705		878.524	441.317		853.769	233.555		748.138	277.687		597.77	477.719		458.501	657.616		423.48	773.839		520.74	809.802		674.09	754.009
△2:8:23-当前齿																								803.395	656.09		870.282	429.766		844.842	225.161		739.47	277.115		591.194	471.304		453.509	641.21		421.313	756.413		521.723	786.238		667.24	698.104
△3:8:24-当前齿																									801.165	639.567		863.112	410.687		831.268	220.132		724.534	279.114		576.878	471.461		447.863	638.383		419.304	742.539		549.448	759.587		688.033
▲1:9:25-当前齿																										793.306	631.658		854.582	410.951		822.765	223.491		716.516	274.077		567.742	461.198		438.978	625.494		417.48	724.738		539.095	731.353
△2:9:26-当前齿																											785.528	623.815		845.114	402.124		813.48	225.634		709.019	270.182		561.237	446.149		432.287	611.444		416.008	720.889		538.26	690.616
△3:9:27-当前齿																												777.833	616.035		836.32	404.276		802.404	229.074		698.844	267.618		558.031	441.502		425.852	599.515		421.39	694.269		568.785
▲1:10:28-当前齿																													770.223	614.852		825.258	407.548		791.206	234.05		685.771	263.413		543.726	433.984		417.113	588.737		418.95	672.117
△2:10:29-当前齿																														758.424	606.496		812.628	408.568		779.561	237.835		675.09	257.822		531.198	426.081		407.003	605.222		420.407	656.037
△3:10:30-当前齿																															754.352	599.39		799.372	403.183		763.312	234.396		661.529	259.904		513.044	425.273		372.719	584.59		445.729
●1:11:31-当前齿																																739.517	599.448		784.107	407.684		746.437	238.631		643.906	258.443		497.272	421.371		373.313	570.463
○2:11:32-当前齿																																	726.679	587.607		767.589	398.589		727.564	239.137		620.431	260.087		471.86	455.729		364.176	582.219
○3:11:33-当前齿																																		713.018	574.633		748.329	384.638		706.614	228.349		594.311	263.117		410.832	442.395		352.334
●1:12:34-当前齿																																			695.922	562.93		725.893	374.641		681.072	221.311		565.786	266.82		398.673	439.746
○2:12:35-当前齿																																				677.377	546.649		703.916	367.161		653.834	214.266		533.629	297.64		373.386	472.583
○3:12:36-当前齿																																					658.095	525.265		678.872	344.719		624.089	204.733		469.571	293.25		317.374
●1:13:37-当前齿																																						635.453	506.729		652.788	325.486		591.853	195.529		445.765	297.794
○2:13:38-当前齿																																							610.003	490.833		622.671	306.943		556.482	179.31		409.636	338.083
○3:13:39-当前齿																																								582.876	463.87		592.609	284.216		503.786	180.074		334.082
●1:14:40-当前齿																																									561.683	433.337		561.167	254.469		470.072	180.87
○2:14:41-当前齿																																										531.675	410.917		527.584	196.547		432.523	203.804
○3:14:42-当前齿																																											500.329	382.722		490.533	190.223		362.134
●1:15:43-当前齿																																												469.289	350.958		452.832	169.403
○2:15:44-当前齿																																													437.14	288.811		413.949	122.217
○3:15:45-当前齿																																														416.821	272.936		363.093
●1:16:46-当前齿																																															361.638	270.038
○2:16:47-当前齿																																																330.772	190.807
○3:16:48-当前齿																																																	306.673
●1:17:49-当前齿
○2:17:50-当前齿
○3:17:51-当前齿
[truncated: 2 more columns]
